# Supplementary material for: Understanding the Mode of Action of a Micro-Immunotherapy Formulation: Pre-Clinical Evidence from the Study of 2LEBV® Active Ingredients
Source: Life (Basel). 2024 Jan 9;14(1):102. doi: 10.3390/life14010102 (PMC10821216; doi:10.3390/life14010102)
Supplement: Supplementary file 1 [file life-14-00102-s001.zip]

Archive with 1 entries (1 files):
- life-2720072-supplementary.pdf
